# Supplementary material for: Response of oat morphologies, root exudates, and rhizosphere fungal communities to amendments in a saline-alkaline environment
Source: PLoS One. 2020 Dec 3;15(12):e0243301. doi: 10.1371/journal.pone.0243301 (PMC7714365; doi:10.1371/journal.pone.0243301)
Supplement: S1 Table — (XLSX) [file pone.0243301.s002.xlsx]

## Sheet: Feuil1
S1 Table. Effects of soil amendments on fungal community compositions of two oat cultivars at the phylum level
Phylum (%)a	Ascomycota	Zygomycota	Basidiomycota	Chytridiomycota	Glomeromycota
Cultivars (C)
Caoyou1	57.22a b	28.00a	14.40a	0.33a	0.02a
Baiyan2	60.56a	27.44a	11.73a	0.22a	0.03a
Amendments (M)
CK	60.60b	26.37b	12.45a	0.55a	0.02a
F	45.37c	40.28a	14.22a	0.09b	0.02a
R	60.32b	24.9b	14.52a	0.21b	0.03a
RF	69.26a	19.34c	11.08a	0.27b	0.03a
C×M
A1	54.32bc	28.75bc	15.89a	1.01a	0.03a
A2	39.53d	47.92a	12.44abc	0.09b	0.02a
A3	65.75ab	20.23de	13.9ab	0.09b	0.02a
A4	69.28a	15.11e	15.39ab	0.16b	0.03a
B1	66.88a	23.98cd	9.02bc	0.09b	0.02a
B2	51.21c	32.64b	16.00a	0.1b	0.03a
B3	54.89bc	29.57b	15.14ab	0.33b	0.04a
B4	69.23a	23.58cd	6.77c	0.37b	0.03a
Cultivars (C)	0.202	0.733	0.115	0.19	0.059
Amendments (M)	<.0001	<.0001	0.412	0.009	0.101
C×M	0.015	<.0001	0.043	0.001	0.146
a A and B represent the Caoyou1 and Baiyan2 oat cultivars, respectively. CK (A1 and B1) is the negative control; F (A2 and B2) is the bio-fertilizer treatment; R (A3 and B3) is the rotten straw treatment; RF (A4 and B4) is the bio-fertilizer plus rotten straw treatment.
b Values are represented as means, and the letters in the cultivar (C) , amendment (M) and C*M sections represent a significant difference between values at a p<0.05 level.
