# Supplementary material for: Response of oat morphologies, root exudates, and rhizosphere fungal communities to amendments in a saline-alkaline environment
Source: PLoS One. 2020 Dec 3;15(12):e0243301. doi: 10.1371/journal.pone.0243301 (PMC7714365; doi:10.1371/journal.pone.0243301)
Supplement: S2 Table — (XLSX) [file pone.0243301.s003.xlsx]

## Sheet: Feuil1
S2 Table. Effects of soil amendments on fungal community compositions of two oat cultivars at the genus level
Genus (%) a	Rhizopus	Gibberella	Talaromyces	Alternaria	Cladosporium	Sarocladium	Fusarium	Heydenia	Xanthoria	Bipolaris
Cultivar (C)
Caoyou1	26.39a b	21.07b	0.74b	7.44a	5.67a	0.47a	0.58b	0.79b	0.22a	0.13b
Baiyan2	26.45a	25.14a	3.16a	6.26b	6.23a	0.36a	1.51a	1a	0.36a	0.5a
Amendments (M)
CK	51.74b	47.26a	0.06b	25.62a	14.78a	2.4a	1.3b	3.11a	0.16a	0.38b
F	79.92a	46.75a	0.04b	13.09b	11.5b	0.72ab	2.07b	1.62a	0.56a	0.34b
R	44.95b	43.03a	11.78a	8.34c	9.07c	0.04b	3.3a	1.17b	1.03a	0.68b
RF	34.72c	47.79a	3.71b	7.73c	12.25b	0.14b	1.67b	1.22c	0.58a	1.14a
C×M
A1	28.1bc	18.87cd	0.02b	13.24a	7.12a	1.58a	0.51c	1.21bc	0.13a	0.18c
A2	47.57a	16.37d	0.01b	7.47a	5.97a	0.20a	0.71c	0.91bc	0.03a	0.05c
A3	16.92de	27.22ab	0.15b	5.00a	3.63a	0.01a	0.77c	0.62bc	0.26a	0.15c
A4	12.95e	21.83bcd	2.78b	4.05a	5.98a	0.09a	0.32c	0.41bc	0.47a	0.15c
B1	23.64cd	28.38ab	0.04b	12.38a	7.66a	0.82a	0.8bc	1.9a	0.03a	0.2c
B2	32.36b	30.38a	0.03b	5.63a	5.53a	0.53a	1.35b	0.72a	0.54a	0.29c
B3	28.03bc	15.81d	11.64a	3.34a	5.44a	0.03a	2.54a	0.55b	0.77a	0.53b
B4	21.77cd	25.96abc	0.94b	3.68a	6.27a	0.05a	1.35b	0.82c	0.11a	0.99a
Cultivar	0.97	0.036	0.026	0.032	0.127	0.703	<.0001	<.0001	0.374	<.0001
Amendments	<.0001	0.769	0.002	<.0001	<.0001	0.037	0.002	<.0001	0.31	0.001
C×M	<.0001	0.001	0.001	0.697	0.175	0.585	0.017	0.001	0.155	0.002
a A and B represent the Caoyou1 and Baiyan2 oat cultivars, respectively. CK (A1 and B1) is the negative control; F (A2 and B2) is the bio-fertilizer treatment; R (A3 and B3) is the rotten straw treatment; RF (A4 and B4) is the bio-fertilizer plus rotten straw treatment.
b Values are represented as means, and the letters in the cultivar (C) , amendment (M) and C*M sections represent a significant difference between values at a p<0.05 level.
