# Supplementary material for: Response of oat morphologies, root exudates, and rhizosphere fungal communities to amendments in a saline-alkaline environment
Source: PLoS One. 2020 Dec 3;15(12):e0243301. doi: 10.1371/journal.pone.0243301 (PMC7714365; doi:10.1371/journal.pone.0243301)
Supplement: S3 Table — (XLSX) [file pone.0243301.s004.xlsx]

## Sheet: Feuil1
S3 Table. Effects of soil amendments on fungal community compositions of two oat cultivars at the species level
Species (%)a	Rhizopus arrhizus	Gibberella intricans	Talaromyces purpurogenus	Alternaria tenuissima	Cladosporium cladosporioides	Sarocladium kiliense	Fusarium solani	Heydenia alpina	Xanthoria parietina	Cladosporium allicinum
Cultivar (C)
Caoyou1	26.39ab	20.27b	0.74b	7.43a	4.88a	0.44a	0.51b	0.79a	0.22a	0.78a
Baiyan2	26.45a	24.63a	3.16a	6.26b	5.39a	0.36a	1.46a	1a	0.36a	0.82a
Amendments (M)
CK	25.87b	22.73a	0.03b	12.8a	6.34a	1.2a	0.59b	1.56a	0.08a	1.03a
F	39.96a	22.51a	0.02b	6.54b	5.07b	0.36ab	0.92b	0.81b	0.28a	0.67bc
R	22.48b	21.07a	5.89a	4.17c	3.92c	0.02b	1.62a	0.58b	0.51a	0.61c
RF	17.36c	23.48a	1.86b	3.86c	5.22b	0.03b	0.8b	0.61b	0.29a	0.89ab
C*F
A1	28.1bc	17.71c	0.02b	13.23a	6.28a	1.58a	0.46d	1.21a	0.13a	0.82bc
A2	47.57a	15.22c	0.01b	7.46a	5.3a	0.19a	0.53d	0.91a	0.03a	0.66c
A3	16.92de	26.71ab	0.15b	5a	3.11a	0.01a	0.74bcd	0.62a	0.26a	0.52c
A4	12.95e	21.43bc	2.78b	4.05a	4.85a	0.01a	0.3d	0.41a	0.47a	1.12ab
B1	23.64cd	27.74ab	0.04b	12.38a	6.4a	0.82a	0.73cd	1.9a	0.03a	1.24a
B2	32.36b	29.81a	0.03b	5.63a	4.83a	0.52a	1.3bc	0.72a	0.54a	0.68c
B3	28.03bc	15.43c	11.64a	3.34a	4.72a	0.03a	2.5a	0.55a	0.77a	0.71c
B4	21.77cd	25.53ab	0.94b	3.68a	5.6a	0.05a	1.31b	0.82a	0.11a	0.66c
Cultivar	0.97	0.026	0.026	0.032	0.112	0.755	<.0001	0.306	0.374	0.609
Amendments	<.0001	0.804	0.002	<.0001	<.0001	0.032	0.001	0.012	0.31	0.014
C×M	<.0001	0.001	0.001	0.697	0.129	0.571	0.018	0.38	0.155	0.02
a A and B represent the Caoyou1 and Baiyan2 oat cultivars, respectively. CK (A1 and B1) is the negative control; F (A2 and B2) is the bio-fertilizer treatment; R (A3 and B3) is the rotten straw treatment; RF (A4 and B4) is the bio-fertilizer plus rotten straw treatment.
b Values are represented as means, and the letters in the cultivar (C) , amendment (M) and C*M sections represent a significant difference between values at a p<0.05 level.
