# Supplementary material for: Response of oat morphologies, root exudates, and rhizosphere fungal communities to amendments in a saline-alkaline environment
Source: PLoS One. 2020 Dec 3;15(12):e0243301. doi: 10.1371/journal.pone.0243301 (PMC7714365; doi:10.1371/journal.pone.0243301)
Supplement: S4 Table — (XLSX) [file pone.0243301.s005.xlsx]

## Sheet: Feuil1
S4 Table. Proportion of variance explained by environmental variables determined by RDA for fungal OTUs matrix
Variables a	F	Pr(>F)	Significantb
Sugar	2.756	0.017	*
TA	10.752	0.001	***
RL	2.948	0.017	*
RV	0.925	0.433	ns
RA	2.697	0.027	*
RD	0.525	0.799	ns
RFW	2.421	0.059	ns
RDW	0.551	0.796	ns
GFW	3.484	0.014	*
GDW	0.574	0.767	ns
a Sugar, soluble sugar; TA, total organic acid; RL, root length; RV, root volume; RA, root surface area; RD, root diameter; RFW, root fresh biomass; RDW, root dry biomass; GFW, shoot fresh biomass; GDW, shoot dry biomass.
b ***,**,*, and ns indicate significant at P＜0.001, P＜0.01, P＜0.05, and non-significant, respectively.
