# Supplementary material for: Response of oat morphologies, root exudates, and rhizosphere fungal communities to amendments in a saline-alkaline environment
Source: PLoS One. 2020 Dec 3;15(12):e0243301. doi: 10.1371/journal.pone.0243301 (PMC7714365; doi:10.1371/journal.pone.0243301)
Supplement: S5 Table — (XLSX) [file pone.0243301.s006.xlsx]

## Sheet: Feuil1
S5 Table. Pearson correlation analysis between plant characters and exudates in all treatments
Parametersab	Sugar	TA	RL	RV	RA	RD	RFW	RDW	GFW	GDW
Sugar	1	0.48*	-0.3ns	-0.51*	-0.12ns	0.17ns	-0.47*	-0.16ns	-0.25ns	-0.25ns
TA		1	-0.51*	-0.81***	-0.62**	-0.52**	-0.68***	-0.36	-0.62**	-0.5*
RL			1	0.68***	0.71***	0.43*	0.63***	0.65***	0.55**	0.39ns
RV				1	0.76***	0.59**	0.57**	0.56**	0.64**	0.43*
RA					1	0.64***	0.39ns	0.53**	0.47*	0.46*
RD						1	0.5*	0.58**	0.57**	0.35ns
RFW							1	0.65***	0.65***	0.58**
RDW								1	0.52**	0.48*
GFW									1	0.7***
GDW										1
a Sugar, soluble sugar; TA, total organic acid; RL, root length; RV, root volume; RA, root surface area; RD, root diameter; RFW, root fresh biomass; RDW, root dry biomass; GFW, shoot fresh biomass; GDW, shoot dry biomass.
b Marked* indicates significance test p<0.05, ** indicates significance test p<0.01 and *** indicates significance test p<0.001.
